# Supplementary material for: Origin of Increased Solvent Accessibility of Peptide Bonds in Mutual Synergetic Folding Proteins
Source: Int J Mol Sci. 2021 Dec 14;22(24):13404. doi: 10.3390/ijms222413404 (PMC8704591; doi:10.3390/ijms222413404)
Supplement: Supplementary file 1 [file ijms-22-13404-s001.zip]

Archive with 1 entries (1 files):
- ijms-1486464-supplementary.xlsx
