# Supplementary material for: Origin of Increased Solvent Accessibility of Peptide Bonds in Mutual Synergetic Folding Proteins
Source: Int J Mol Sci. 2021 Dec 14;22(24):13404. doi: 10.3390/ijms222413404 (PMC8704591; doi:10.3390/ijms222413404)
Supplement: Supplementary file 1 [file ijms-22-13404-s001.zip › ijms-1486464-supplementary.xlsx]

## Sheet: S1A
12as_A
155c_A
16pk_A
16vp_A
1a0a_A
1a0d_D
1a0f_A
1a0g_B
1a0i_A
1a0p_A
1a12_A
1a1k_A
1a2o_A
1a34_A
1a3a_A
1a3q_A
1a4i_A
1a4p_B
1a4s_A
1a4u_A
1a4v_A
1a59_A
1a5i_A
1a5z_A
1a6c_A
1a6j_A
1a6q_A
1a6s_A
1a6z_A
1a74_B
1a76_A
1a78_A
1a79_A
1a7b_B
1a7j_A
1a7s_A
1a87_A
1a88_A
1a8l_A
1a8m_B
1a8q_A
1a92_A
1a96_D
1a9n_C
1a9v_A
1aba_A
1abr_A
1abz_A
1ac0_A
1ac5_A
1acf_A
1ad1_A
1adj_A
1ads_A
1adz_A
1ae4_A
1aei_D
1af7_A
1afp_A
1afr_A
1ag9_A
1agg_A
1agj_A
1ah7_A
1ahh_A
1ahs_A
1aih_A
1aii_A
1aik_C
1aip_C
1ais_A
1ais_B
1aiw_A
1aj8_A
1ajq_B
1ak0_A
1akn_A
1ako_A
1akp_A
1aky_A
1al3_A
1alu_A
1am2_A
1am7_A
1am9_A
1amu_A
1an4_A
1an8_A
1ao0_A
1aoa_A
1aoc_A
1aoi_G
1aol_A
1aon_P
1aop_A
1aor_A
1aoz_A
1apj_A
1apl_C
1apq_A
1apy_A
1apy_B
1aq0_A
1aq5_A
1aqc_B
1aqn_A
1aqy_A
1arb_A
1arz_D
1as6_A
1ase_A
1ash_A
1at0_A
1at3_A
1ata_A
1atg_A
1ati_A
1au1_A
1aug_D
1auk_A
1auu_A
1av1_B
1avb_A
1avg_I
1avo_A
1avo_B
1avw_B
1aw2_E
1aw5_A
1aw9_A
1awd_A
1ax8_A
1axd_A
1axh_A
1axy_A
1ay8_B
1ayj_A
1ayo_B
1azp_A
1azz_A
1b0b_A
1b0n_A
1b0n_B
1b0p_B
1b0x_A
1b0z_A
1b1c_A
1b1z_D
1b25_A
1b33_N
1b35_A
1b35_B
1b35_C
1b35_D
1b37_A
1b3t_A
1b4f_H
1b4g_A
1b4r_A
1b4u_A
1b4u_B
1b5e_A
1b5l_A
1b63_A
1b65_A
1b67_A
1b68_A
1b69_A
1b6b_A
1b72_A
1b74_A
1b78_A
1b7b_C
1b7f_A
1b7g_O
1b8m_A
1b8t_A
1b8w_A
1b8z_B
1b9b_A
1b9h_A
1b9l_A
1b9p_A
1b9r_A
1b9u_A
1b9w_A
1bbg_A
1bbo_A
1bbz_A
1bcg_A
1bcp_A
1bcp_F
1bd4_B
1bd7_A
1bdg_A
1bdo_A
1bds_A
1bdt_B
1bdx_D
1be1_A
1be2_A
1bea_A
1beg_A
1bev_1
1bf0_A
1bf2_A
1bf6_A
1bg2_A
1bg6_A
1bgd_A
1bgg_D
1bgk_A
1bgp_A
1bh7_A
1bh9_A
1bh9_B
1bhe_A
1bhi_A
1bhu_A
1bi1_A
1bi6_H
1bih_A
1bik_A
1bj7_A
1bja_A
1bjf_A
1bk0_A
1bkb_A
1bkg_B
1bko_C
1bl1_A
1blb_C
1blc_A
1ble_A
1blx_B
1bm4_A
1bmd_A
1bmw_A
1bnb_A
1bne_A
1bo4_A
1bob_A
1bol_A
1boo_A
1bor_A
1bp3_B
1bpn_A
1bpv_A
1bqb_A
1bqh_I
1bqr_A
1bqy_A
1br1_A
1brv_A
1bs0_A
1bs1_A
1bsg_A
1bsh_A
1bu3_A
1bud_A
1bui_C
1bun_B
1buo_A
1bus_A
1buz_A
1bvo_A
1bvu_A
1bvy_F
1bw0_A
1bw5_A
1bwd_A
1bwr_A
1bwu_Q
1bwz_A
1bx0_A
1bxd_A
1bxk_B
1by1_A
1by2_A
1byf_A
1byl_A
1byr_A
1byu_B
1bzg_A
1bzk_A
1c01_A
1c07_A
1c0a_A
1c0p_A
1c17_M
1c1a_B
1c1d_A
1c1g_C
1c1k_A
1c1l_A
1c1y_B
1c28_B
1c2t_A
1c2y_J
1c30_D
1c39_B
1c3a_A
1c3c_A
1c3g_A
1c3k_A
1c3p_A
1c3y_A
1c41_J
1c44_A
1c47_B
1c49_A
1c4e_A
1c4k_A
1c4p_D
1c4x_A
1c4z_A
1c52_A
1c53_A
1c6v_X
1c75_A
1c7j_A
1c7k_A
1c7o_B
1c7s_A
1c7v_A
1c8b_A
1c8n_C
1c8r_A
1c8z_A
1c94_A
1c9b_A
1c9k_A
1c9t_L
1ca9_E
1cb8_A
1cbf_A
1cby_A
1cc5_A
1ccv_A
1ccw_B
1ccz_A
1cd3_1
1cdr_A
1cej_A
1ceo_A
1cew_I
1cf2_R
1cf4_B
1cf7_A
1cf7_B
1cfb_A
1cfe_A
1cfr_A
1cfz_A
1cg2_A
1cg5_A
1cg5_B
1cgm_E
1chc_A
1chl_A
1chm_A
1ci0_A
1ci6_A
1ci9_A
1cii_A
1civ_A
1cix_A
1ciy_A
1cja_A
1cjb_B
1cjc_A
1cjt_C
1cjx_A
1cjy_A
1ckl_D
1ckm_A
1ckt_A
1cli_A
1clv_I
1clx_B
1cmx_A
1cnt_1
1cnu_A
1cnv_A
1co4_A
1co6_A
1coj_A
1cou_A
1cpc_B
1cpq_A
1cpt_A
1cpy_A
1cpz_A
1cqq_A
1cqt_I
1cqx_A
1cr5_A
1cr6_B
1cr8_A
1cru_A
1cs0_C
1cs1_A
1cs6_A
1ct2_E
1ct4_I
1ct5_A
1ct9_A
1ctt_A
1cuo_A
1cv8_A
1cvj_H
1cvr_A
1cw0_A
1cws_A
1cwv_A
1cx1_A
1cx8_B
1cxc_A
1cxy_A
1cxz_B
1cy8_A
1cz4_A
1czh_A
1czj_A
1d02_A
1d0d_A
1d0g_B
1d0q_A
1d1g_A
1d1j_A
1d1q_A
1d1r_A
1d2b_A
1d2f_A
1d2l_A
1d2n_A
1d2p_A
1d2s_A
1d2z_A
1d2z_B
1d3y_A
1d4b_A
1d4o_A
1d4u_A
1d4w_B
1d5r_A
1d5t_A
1d5y_A
1d6g_A
1d6t_A
1d6z_B
1d7f_B
1d7m_A
1d7q_A
1d8b_A
1d8h_A
1d8j_A
1d8w_B
1dab_A
1dbd_A
1dbi_A
1dbw_A
1dc1_A
1dc2_A
1dcf_A
1dci_A
1dcz_A
1dd9_A
1ddb_A
1ddg_A
1ddj_B
1ddl_A
1ddz_A
1dea_A
1deb_A
1dec_A
1dek_A
1deq_B
1deq_N
1deu_A
1dev_B
1dfa_A
1dfm_A
1dg7_A
1dgj_A
1dgn_A
1dh3_A
1dhk_B
1dip_A
1diu_A
1dj2_A
1dj7_A
1dj7_B
1dj8_A
1dk8_A
1dkc_A
1dkg_A
1dkq_A
1dku_A
1dl0_A
1dl2_A
1dl5_A
1dlj_A
1dlp_A
1dlw_A
1dly_A
1dmg_A
1dmh_A
1dml_A
1dmu_A
1dmy_A
1dnp_A
1dnv_A
1do5_A
1dof_A
1doi_A
1dow_A
1dp3_A
1dp4_A
1dp7_P
1dpb_A
1dpj_B
1dq3_A
1dqc_A
1dqg_A
1dqk_D
1dqn_A
1dqt_C
1dqu_A
1dro_A
1ds1_A
1dst_A
1dsv_A
1dtd_B
1dth_A
1dtx_A
1dun_A
1dus_A
1dv8_A
1dvk_A
1dvo_A
1dw2_A
1dwk_J
1dwl_A
1dx4_A
1dxe_A
1dxr_H
1dxx_A
1dxy_A
1dyk_A
1dyo_A
1dyp_A
1dys_A
1dyt_A
1dz3_A
1dzj_B
1dzt_B
1e0b_A
1e0c_A
1e0f_I
1e0g_A
1e0j_C
1e0s_A
1e0t_C
1e20_A
1e25_A
1e29_A
1e2k_B
1e2t_A
1e2u_A
1e3p_A
1e3z_A
1e41_A
1e4a_P
1e4e_A
1e4r_A
1e4u_A
1e57_A
1e5d_A
1e5e_A
1e5g_A
1e5k_A
1e5m_A
1e5p_A
1e5q_H
1e5r_A
1e60_C
1e69_A
1e6b_A
1e6c_A
1e6f_A
1e6i_A
1e6u_A
1e6w_D
1e77_A
1e7j_A
1e7p_D
1e7p_E
1e7p_F
1e8a_B
1e8c_A
1e8r_A
1e8s_B
1e8v_B
1e9k_A
1e9p_A
1e9r_G
1ea4_F
1eai_C
1eam_A
1ean_A
1ear_A
1eaz_A
1eb6_A
1ebd_A
1ebp_B
1ec6_A
1ec8_A
1eca_A
1eci_A
1eci_B
1ecj_D
1ecm_A
1ed9_B
1edg_A
1edt_A
1edz_A
1ee8_A
1eep_A
1eer_A
1ef1_C
1ef8_A
1efa_B
1efd_N
1efv_A
1efv_B
1eg1_A
1eg2_A
1eg3_A
1eg5_A
1egg_B
1egm_E
1egm_L
1egm_M
1ehg_A
1ehi_A
1ehs_A
1ehx_A
1ehy_A
1ei5_A
1ei9_A
1eia_A
1eig_A
1eij_A
1eit_A
1eiw_A
1eix_B
1ej0_A
1eje_A
1ejf_A
1eke_A
1ekj_A
1ekq_A
1ekz_A
1el0_A
1elj_A
1elk_A
1elr_A
1elu_A
1elw_A
1em2_A
1emn_A
1ems_A
1en2_A
1enf_A
1eo1_A
1eo4_B
1eoa_A
1eoa_B
1eok_A
1eov_A
1ep0_A
1ep3_A
1ep3_B
1ep7_A
1epa_A
1eq1_A
1eq9_A
1eqb_D
1eqf_A
1eqk_A
1eqp_A
1erd_A
1erj_A
1erp_A
1ery_A
1es5_A
1esc_A
1esw_A
1et9_A
1etp_B
1eu3_A
1eu8_A
1eum_A
1eun_A
1eut_A
1euv_A
1euy_A
1ev7_A
1evh_A
1evs_A
1evy_A
1ew4_A
1ewf_A
1ewj_H
1ewq_A
1ews_A
1ex2_A
1ex7_A
1ex9_A
1exe_A
1exg_A
1exj_A
1exk_A
1exn_A
1ext_A
1ey3_A
1eyb_A
1eye_A
1eyo_A
1eys_C
1eys_H
1eyv_A
1eyx_K
1ez0_A
1ezg_A
1ezi_A
1ezj_A
1ezw_A
1f00_I
1f06_A
1f07_A
1f0c_A
1f0k_A
1f0x_A
1f15_B
1f1e_A
1f1m_A
1f1s_A
1f2e_A
1f2h_A
1f2i_G
1f2l_D
1f2n_C
1f2r_I
1f34_B
1f35_A
1f3h_A
1f3m_A
1f3t_C
1f3u_A
1f3u_D
1f4k_B
1f4u_B
1f53_A
1f5e_P
1f5m_A
1f5n_A
1f5q_B
1f5v_A
1f5w_B
1f60_B
1f62_A
1f6f_A
1f6m_G
1f6v_A
1f76_A
1f7c_A
1f7o_A
1f7s_A
1f7u_A
1f80_C
1f89_A
1f8f_A
1f8s_B
1f8v_A
1f8v_D
1f94_A
1f97_A
1f98_A
1f9n_D
1fa7_B
1faf_A
1fao_A
1faq_A
1fb6_A
1fc3_A
1fc4_A
1fc6_A
1fcq_A
1fct_A
1fd4_F
1fd9_A
1fdo_A
1fep_A
1few_A
1fex_A
1ffs_A
1ffs_B
1fft_A
1fft_B
1fft_C
1ffy_A
1fg7_A
1fg9_A
1fgj_A
1fh1_A
1fh3_A
1fhg_A
1fho_A
1fi4_A
1fio_A
1fit_A
1fiu_A
1fiw_A
1fj2_A
1fjj_A
1fjl_C
1fjr_A
1fk7_A
1fkm_A
1fl0_A
1flc_A
1flc_B
1fld_A
1fle_I
1flg_A
1flt_W
1fm0_D
1fmd_1
1fml_B
1fmu_A
1fnf_A
1fnl_A
1fnn_A
1fnt_T
1fnt_Y
1fnt_Z
1fo0_A
1fo0_B
1fo6_B
1foe_A
1fot_A
1fp1_D
1fp2_A
1fp3_A
1fp5_A
1fpo_A
1fpz_A
1fq9_C
1fr2_A
1fr3_J
1fre_A
1fse_A
1fsh_A
1fsu_A
1fsw_A
1ft5_A
1ft8_C
1ft9_A
1fth_A
1ftp_A
1fu1_A
1fuj_A
1fuq_A
1fux_A
1fv3_B
1fvf_B
1fvr_A
1fvu_B
1fwk_D
1fwo_A
1fx2_A
1fx3_D
1fxd_A
1fxk_A
1fxk_C
1fxr_A
1fxz_A
1fye_A
1fyh_B
1fyj_A
1fym_A
1fyv_A
1fyx_A
1fz1_B
1fz1_D
1fz1_F
1fzd_A
1fzq_A
1fzt_A
1fzv_A
1g01_A
1g0d_A
1g0h_A
1g12_A
1g1c_A
1g1r_A
1g1z_A
1g25_A
1g29_1
1g2h_A
1g2n_A
1g2q_A
1g2r_A
1g2s_A
1g38_D
1g39_D
1g3n_B
1g3n_C
1g3p_A
1g3q_A
1g43_A
1g4a_D
1g4d_A
1g4t_B
1g4u_S
1g55_A
1g5b_A
1g5c_A
1g5j_A
1g60_A
1g61_A
1g66_A
1g6a_A
1g6e_A
1g6g_A
1g6h_A
1g6q_1
1g6z_A
1g86_A
1g8k_A
1g8k_B
1g8q_A
1g8y_G
1g91_A
1g94_A
1g9p_A
1ga6_A
1ga7_A
1ga8_A
1gak_A
1gcc_A
1gcq_C
1gcy_A
1gd2_E
1gde_A
1gdh_A
1gdu_A
1gdv_A
1ge9_A
1gef_A
1gff_1
1gff_2
1gg4_A
1gge_D
1ggp_A
1ggp_B
1ggu_B
1ggv_A
1ggw_A
1gh2_A
1gh8_A
1gh9_A
1ghc_A
1ghe_A
1ghh_A
1gi1_A
1gjj_A
1gjw_A
1gjx_A
1gjy_C
1gk4_A
1gka_B
1gkk_B
1gkm_A
1gkq_D
1gkr_A
1gks_A
1gku_B
1gkx_A
1gl2_A
1gl2_B
1gl2_C
1gl2_D
1gl4_A
1gl4_B
1gl5_A
1gm5_A
1gm6_A
1gmi_A
1gmj_A
1gmv_B
1gmx_A
1gmy_B
1gn1_B
1gnw_A
1gnx_A
1go3_E
1go3_F
1go4_G
1got_G
1gp1_A
1gp6_A
1gp8_A
1gpj_A
1gpr_A
1gpz_A
1gq6_A
1gq8_A
1gqa_A
1gqg_B
1gqk_B
1gqo_J
1gqp_A
1gqt_D
1gr0_A
1gr3_A
1grj_A
1grw_D
1gsa_A
1gsl_A
1gt0_D
1gtd_A
1gtk_A
1gtp_T
1gtt_A
1gtz_J
1gu2_A
1gu3_A
1gu5_B
1gu9_J
1gud_A
1gue_A
1gug_D
1gui_A
1guu_A
1gv3_A
1gvf_A
1gvh_A
1gvn_A
1gvn_B
1gvv_A
1gwa_A
1gwc_A
1gwi_A
1gww_A
1gxe_A
1gxi_E
1gxk_D
1gxm_A
1gxs_A
1gxt_A
1gxw_A
1gxy_A
1gy7_A
1gy8_A
1gyh_A
1gyo_A
1gyx_A
1gz0_F
1gz2_A
1gz5_C
1gz6_A
1gzb_A
1gzs_B
1h0a_A
1h0h_A
1h0h_B
1h0k_B
1h0x_A
1h0z_A
1h12_A
1h1n_A
1h1o_A
1h21_A
1h2b_A
1h2e_A
1h2i_J
1h2s_B
1h2u_A
1h30_A
1h31_H
1h3d_A
1h3e_A
1h3g_B
1h3l_A
1h3o_A
1h3o_B
1h3z_A
1h46_X
1h4b_A
1h4h_A
1h4i_D
1h4j_A
1h4r_B
1h4t_D
1h4x_A
1h54_A
1h59_B
1h5b_A
1h5k_A
1h5p_A
1h5q_J
1h5z_A
1h64_H
1h69_B
1h6d_J
1h6f_A
1h6j_A
1h6k_Z
1h6p_B
1h6u_A
1h70_A
1h75_A
1h7c_A
1h7d_A
1h7m_A
1h7s_A
1h7v_A
1h7x_D
1h8b_B
1h8l_A
1h8p_A
1h8u_A
1h95_A
1h97_A
1h99_A
1h9i_I
1h9m_A
1h9s_B
1h9u_D
1ha8_A
1hav_A
1hb5_B
1hbk_A
1hbx_G
1hce_A
1hcn_B
1hcq_A
1hcx_B
1hcy_D
1hd6_A
1hdc_A
1hdf_A
1hdh_A
1hdo_A
1he1_A
1heh_C
1hek_A
1hf2_A
1hf8_A
1hfe_L
1hfe_S
1hfo_A
1hg3_B
1hg4_A
1hg8_A
1hgx_A
1hgz_A
1hh1_A
1hh2_P
1hhn_A
1hhs_A
1hi7_A
1hi9_A
1hia_I
1hia_X
1hj4_A
1hjg_A
1hjr_A
1hju_D
1hk8_A
1hkf_A
1hkq_A
1hky_A
1hlb_A
1hld_B
1hle_A
1hlq_A
1hlv_A
1hm0_A
1hmj_A
1hmp_A
1hn0_A
1hn3_A
1hnf_A
1ho8_A
1hp2_A
1hp8_A
1hpc_A
1hpi_A
1hq0_A
1hq6_B
1hqb_A
1hqy_F
1hqz_1
1hr0_B
1hr8_C
1hr8_D
1hru_A
1hs7_A
1hsk_A
1hss_A
1hst_A
1htn_A
1htr_P
1htw_A
1hu3_A
1huf_A
1hv2_A
1hv8_A
1hw1_A
1hw7_A
1hwh_B
1hwm_A
1hwn_B
1hx2_A
1hxg_A
1hxh_A
1hxq_A
1hxr_A
1hxv_A
1hy5_A
1hy9_A
1hye_A
1hyh_A
1hyk_A
1hyn_P
1hyp_A
1hyq_A
1hyu_A
1hz4_A
1hzc_B
1hzd_D
1hzm_A
1hzx_A
1hzy_A
1hzz_C
1i07_A
1i0r_A
1i0u_A
1i0z_A
1i14_A
1i16_A
1i1a_A
1i1e_A
1i1g_A
1i1j_A
1i1l_A
1i1n_A
1i1q_A
1i1q_B
1i1r_B
1i21_B
1i24_A
1i26_A
1i27_A
1i2h_A
1i2k_A
1i2n_B
1i35_A
1i36_A
1i3f_A
1i3j_A
1i3m_B
1i3p_A
1i3z_A
1i43_B
1i4l_B
1i4n_A
1i4o_B
1i4w_A
1i4y_B
1i59_A
1i5h_W
1i5p_A
1i60_A
1i6a_A
1i6d_A
1i78_A
1i7h_A
1i7k_A
1i80_B
1i8d_A
1i8l_A
1i8n_A
1i8p_C
1i8u_A
1i8x_A
1i96_V
1i9g_A
1i9z_A
1ia6_A
1ia9_A
1iap_A
1ib8_A
1ibj_A
1ibw_A
1ic0_F
1ic1_A
1ic8_A
1icf_I
1ich_A
1id0_A
1id1_A
1ida_B
1ie8_A
1ifl_A
1ifp_A
1ifw_A
1ig0_A
1ig3_A
1igq_A
1ihf_B
1ihj_A
1ihk_A
1ihn_A
1iho_B
1ihp_A
1ii0_B
1ii2_A
1ii5_A
1iib_A
1iie_A
1iio_A
1iiz_A
1ij5_A
1ijg_G
1ijs_P
1ijt_A
1iju_D
1ijx_A
1ijy_A
1ik3_A
1ik4_E
1iki_A
1ikn_D
1ikt_A
1il0_B
1ilo_A
1ilp_A
1im3_D
1im5_A
1ime_B
1imh_C
1imj_A
1imv_A
1in0_A
1inl_A
1inp_A
1io0_A
1iod_B
1ioj_A
1iom_A
1ioo_A
1ip0_A
1ipa_A
1iq0_A
1iq3_A
1iq6_A
1iq8_A
1iqd_C
1iqq_A
1iqs_A
1iqz_A
1irf_A
1irh_A
1irx_A
1irz_A
1is2_A
1is5_A
1is8_J
1is8_O
1isg_B
1isu_A
1it2_A
1ith_A
1itu_A
1itv_A
1itx_A
1iu3_C
1iuf_A
1iug_A
1iuh_A
1iuj_A
1iuk_A
1iun_A
1iuq_A
1iur_A
1iuw_A
1iuy_A
1iv0_A
1iv2_D
1iv8_A
1ivn_A
1ivo_B
1ivy_A
1ivz_A
1iw1_B
1iw4_A
1iw7_P
1iw8_F
1iwa_F
1iwm_A
1ix5_A
1ixc_A
1ixd_A
1ixk_A
1ixl_A
1ixm_A
1ixr_B
1ixr_C
1ixx_E
1iy8_A
1iy9_A
1iyb_A
1iyc_A
1iym_A
1iyn_A
1iyr_A
1iyu_A
1iz0_A
1iz6_A
1izc_A
1izm_A
1izo_A
1j0b_G
1j0k_B
1j0t_A
1j0w_A
1j0y_B
1j1d_C
1j1e_F
1j1i_A
1j1q_A
1j1t_A
1j1v_A
1j1w_C
1j1z_B
1j23_A
1j26_A
1j27_A
1j2g_A
1j2o_A
1j2q_C
1j2r_A
1j2z_A
1j30_A
1j32_A
1j3b_A
1j3l_A
1j3m_A
1j3q_B
1j3u_B
1j48_A
1j4a_A
1j4b_A
1j4n_A
1j4w_A
1j55_A
1j56_A
1j58_A
1j5j_A
1j5l_A
1j5p_A
1j5s_A
1j5u_A
1j5x_A
1j5y_A
1j6o_A
1j6r_A
1j6u_A
1j6w_B
1j6x_A
1j6y_A
1j70_C
1j77_A
1j7j_B
1j7q_A
1j7u_B
1j7x_A
1j83_A
1j88_B
1j8b_A
1j8e_A
1j8k_A
1j8r_A
1j8y_F
1j93_A
1j98_A
1j9a_A
1j9i_A
1j9l_A
1j9o_A
1ja9_A
1jac_E
1jad_A
1jae_A
1jak_A
1jat_B
1jay_A
1jb0_A
1jb0_B
1jb0_D
1jb0_E
1jb0_F
1jb0_I
1jb0_J
1jb0_K
1jb0_L
1jb0_M
1jb0_X
1jb3_A
1jb5_B
1jba_A
1jbi_A
1jbm_C
1jc5_F
1jc6_A
1jc9_A
1jce_A
1jcu_A
1jd0_B
1jd1_A
1jd2_F
1jd2_G
1jd2_P
1jdi_D
1jdn_A
1jdq_A
1jds_A
1je3_A
1je5_A
1je6_A
1jek_A
1jek_B
1jeo_A
1jeq_A
1jer_A
1jey_B
1jfi_A
1jfi_B
1jfl_A
1jfm_A
1jfu_A
1jfx_A
1jg1_A
1jgc_B
1jgk_A
1jgs_A
1jh6_A
1jhj_A
1jhn_A
1jhs_A
1ji0_A
1ji2_B
1ji4_D
1ji5_B
1ji6_A
1ji8_A
1jiw_I
1jjd_A
1jjf_A
1jjg_A
1jji_B
1jjo_C
1jjr_A
1jjv_A
1jk9_B
1jke_A
1jkg_A
1jkg_B
1jkm_A
1jkn_A
1jko_C
1jkv_D
1jkw_A
1jky_A
1jl5_A
1jl6_A
1jl9_B
1jli_A
1jlj_A
1jlx_A
1jm1_A
1jm4_B
1jm7_A
1jm7_B
1jmc_A
1jmo_A
1jmt_A
1jmv_A
1jmx_A
1jmx_B
1jn7_A
1jnd_A
1jni_A
1jnp_A
1jns_A
1jnw_A
1jo0_A
1jo6_A
1jo8_A
1joc_A
1jof_A
1jog_A
1jos_A
1jov_A
1jp4_A
1jpd_X
1jpm_B
1jpy_A
1jq1_B
1jq4_A
1jq5_A
1jqg_A
1jqk_A
1jqn_A
1jqo_B
1jqq_A
1jqr_A
1jr2_A
1jr7_A
1jr8_A
1jre_J
1jrm_A
1js2_A
1js6_B
1jsd_A
1jsr_B
1jss_A
1jsu_C
1jsw_A
1jsx_A
1jt7_C
1jt8_A
1jtk_B
1jun_A
1juv_A
1jvn_A
1jvr_A
1jvw_A
1jw3_A
1jw9_B
1jwe_A
1jwi_A
1jwi_B
1jwq_A
1jx1_F
1jx6_A
1jx7_A
1jxc_A
1jxo_B
1jxt_A
1jy2_O
1jy3_S
1jy4_A
1jy5_A
1jyb_A
1jyh_A
1jyk_A
1jym_A
1jyo_A
1jyo_E
1jz2_D
1jzb_A
1jzt_A
1k07_A
1k0b_B
1k0e_A
1k0r_A
1k0s_A
1k0t_A
1k0z_B
1k1a_A
1k1d_F
1k1e_J
1k1f_A
1k1g_A
1k1x_A
1k24_A
1k25_C
1k2e_A
1k36_A
1k38_A
1k3d_A
1k3k_A
1k3r_A
1k3s_A
1k3x_A
1k42_A
1k4f_B
1k4i_A
1k4m_A
1k4n_A
1k4u_P
1k4u_S
1k4z_A
1k52_A
1k5c_A
1k5g_F
1k5k_A
1k5m_C
1k66_A
1k68_A
1k6d_A
1k6m_A
1k77_A
1k7b_A
1k7c_A
1k7d_A
1k7h_A
1k7j_A
1k7k_A
1k82_A
1k85_A
1k8f_A
1k8m_A
1k8q_A
1k8v_A
1k8w_A
1k8y_B
1k92_A
1k99_A
1ka1_A
1ka2_A
1ka8_A
1ka9_H
1kac_A
1kae_A
1kaf_A
1kag_A
1kam_A
1kb0_A
1kb6_B
1kba_A
1kbe_A
1kbj_B
1kbl_A
1kbv_B
1kcf_A
1kcg_C
1kd8_D
1kdg_A
1kdj_A
1kdp_B
1kea_A
1kez_A
1kf9_A
1kft_A
1kfv_A
1kfw_A
1kg1_A
1kgd_A
1kgs_A
1kgt_A
1khd_A
1khi_A
1khv_A
1khy_A
1ki1_B
1ki9_C
1kij_A
1kil_E
1kiy_B
1kj9_B
1kjn_A
1kjt_A
1kkc_A
1kke_A
1kkh_A
1kl7_A
1klf_G
1klf_P
1klo_A
1klp_A
1klx_A
1kmd_A
1kmi_Z
1kmj_A
1kmo_A
1kn6_A
1kn7_A
1kng_A
1knr_A
1knw_A
1knx_A
1kny_A
1knz_A
1ko4_B
1ko6_B
1ko7_A
1koe_A
1kol_A
1kop_A
1koz_A
1kpt_A
1kq1_T
1kq3_A
1kq6_A
1kqa_A
1kqb_B
1kqf_A
1kqf_B
1kqf_C
1kqi_A
1kqj_A
1kr2_D
1kr3_B
1kr4_A
1krf_B
1krh_A
1ks5_A
1ks8_A
1ks9_A
1ksi_A
1ksq_A
1ksx_I
1kte_A
1ktg_A
1kth_A
1ku0_B
1ku1_A
1ku9_A
1kuf_A
1kut_A
1kv3_E
1kvd_A
1kvd_B
1kvn_A
1kvo_D
1kvp_A
1kw2_A
1kw4_A
1kwa_A
1kwb_B
1kwf_A
1kwg_A
1kx7_A
1kxi_A
1kxq_A
1ky6_A
1kyo_L
1kyo_M
1kyo_Q
1kyo_R
1kyo_S
1kyo_T
1kyq_B
1kzf_A
1kzl_A
1kzq_A
1kzy_C
1l0l_A
1l0l_B
1l0l_F
1l0l_G
1l0o_B
1l0o_C
1l0q_A
1l0w_A
1l1c_A
1l1d_B
1l1j_A
1l1l_A
1l1o_C
1l1q_A
1l1s_A
1l2a_D
1l2p_A
1l2w_D
1l2w_I
1l3c_D
1l3g_A
1l3l_A
1l3p_A
1l4a_D
1l4a_E
1l5a_A
1l5i_A
1l5j_A
1l5m_A
1l5p_A
1l5x_A
1l6p_A
1l6r_A
1l6s_A
1l6w_J
1l7p_B
1l8c_B
1l8d_A
1l8l_A
1l8n_A
1l8q_A
1l8r_A
1l8w_B
1l8y_A
1l9l_A
1l9n_B
1l9x_A
1laj_A
1lb6_A
1lba_A
1lbq_A
1lbs_C
1lbu_A
1lbx_B
1lc0_A
1lc5_A
1lcs_A
1ldd_A
1ldf_A
1ldk_C
1ldt_L
1le5_A
1le6_A
1le8_A
1leh_A
1les_C
1les_D
1lf6_A
1lf7_A
1lfp_A
1lfw_A
1lg4_A
1lgf_A
1lgh_A
1lgh_B
1lgp_A
1lh6_A
1lik_A
1lj1_B
1lj2_A
1lj8_A
1lj9_A
1ljo_A
1lk3_B
1lke_A
1lkf_A
1lki_A
1lkj_A
1lkx_C
1lky_E
1ll8_A
1lld_A
1llm_C
1lln_A
1lm5_A
1lm7_A
1lmb_3
1lme_A
1lmh_A
1lmi_A
1lmj_A
1lml_A
1lmr_A
1ln1_A
1lng_A
1lnl_B
1lns_A
1lnw_F
1lnx_C
1lnz_A
1lo5_D
1lo6_A
1lo7_A
1lpb_A
1lpv_A
1lq8_E
1lqa_A
1lqb_D
1lql_J
1lqs_L
1lqt_A
1lr0_A
1lr9_A
1lrh_A
1lrv_A
1lrz_A
1ls3_A
1ls4_A
1lsh_A
1lsh_B
1lsl_A
1lss_A
1lt1_D
1ltl_A
1lts_A
1lu4_A
[truncated: 20,891 more rows]

## Sheet: S1B
1arq
1b2p
1b8k
1b98
1bet
1bfm
1cmb
1dbd
1dhm
1ety
1f9f
1gvp
1mkh
1mnt
1pd3
1q2h
1r6r
1r8p
1rfy
1uuj
1uwo
1x93
1ygt
2ay0
2aye
2b9d
2cpg
2hjd
2ijk
2k29
2mmv
2odk
2w1o
2yal
3a0e
3dzw
3frw
3g1c
3g5o
3hs2
3kor
3kz5
3l32
3m1e
3ssi
3wrp
4ec7
4efv
4h3o
4me7
4q14
4rp3

## Sheet: S1C
1g8e
1gou
1gyx
1h4x
1jo0
1m2d
1nt3
1nyc
1o7i
1ob8
1oqj
1p28
1pfs
1psr
1q8b
1r77
1rlk
1rmd
1s4k
1tvd
1u07
1u2h
1u36
1uv7
1vjq
1vr9
1wv9
1x6i
1xd7
2b1y
2b8m
2b9z
2c3v
2cvi
2dsm
2ebb
2euc
2f5y
2ffg
2ge7
2gzv
2ic2
2ijl
2iqj
2iyj
2j73
2j97
2jju
2jwk
2ljy
2mhe
2nlv
2nml
2oai
2ofy
2p04
2p13
2pk8
2prx
2qjz
2r2c
2rk5
2utg
2v33
2v94
2w1r
2w7a
2w8x
2x3g
2z0w
2z14
3aj4
3bf4
3bt4
3byp
3c0f
3cz1
3eip
3eo6
3f5r
3fgx
3fmb
3fx7
3fyb
3g1j
3g21
3g27
3g80
3ghj
3gla
3h36
3hz4
3iuw
3iwf
3l1e
3l46
3lag
3m8j
3m92
3m9q
3mab
3mn2
3n4w
3n8b
3nar
3o0l
3o1f
3ofg
3op8
3pc6
3pd7
3pes
3pgz
3q7t
3s63
3sd2
3sqf
3t7y
3tyr
3u12
3u4v
3vc8
3vk6
3vvv
3w5z
3x0t
3zii
3zit
3zxc
4aeq
4asv
4bhx
4c7a
4cn0
4dgf
4dkk
4dwf
4ebg
4efo
4ezf
4fh0
4g4k
4gr6
4hkg
4irg
4j5o
4l8i
4l9d
4low
4mak
4mhv
4mmg
4mz3
4npf
4oe9
4of6
4oo4
4oyc
4peo
4ps2
4puh
4q9b
4rd7
4rgd
4ro3
4rt5
4u88
4uht
4wwm
4x1j
4xin
4y0g
4ye7
4z02
4z4a
4zbh
5aea
5aq0
5b0g
5ces
5cr8
5d22
5f4c
5fey
5fs4
5h3v
5hsf
5io8
5io9
5iri
5j4f
5jmb
5k6d
5ko4
5lbd
5mkw
5oho
5t7a
5v77
5vjj
5vz3
5wo2
6b4a

## Sheet: S2A
L	0.002826
A	-0.007792
E	0.004382
V	0.003100
S	0.001167
R	0.013252
T	0.010744
K	0.005030
G	-0.012844
I	-0.001089
D	-0.005654
N	0.000881
Q	0.003841
F	-0.005412
Y	-0.001542
P	-0.012876
H	-0.004765
M	-0.001020
C	0.006987
W	0.002553

## Sheet: S2B
L	-0.007381
A	-0.015232
E	0.004435
V	0.003027
S	-0.001551
R	0.000574
T	-0.000162
K	0.008142
G	-0.013734
I	0.004384
D	-0.002712
N	0.000816
Q	0.006473
F	0.001199
Y	0.002093
P	-0.003022
H	-0.002639
M	-0.006304
C	0.006729
W	0.000927

## Sheet: S3A
	A	R	N	D	C	Q	E	G	H	I	L	K	M	F	P	S	T	W	Y	V
A	-0.001260	-0.001025	-0.001076	0.000601	0.000046	0.001324	-0.000841	-0.001030	0.000930	-0.000934	-0.002745	0.000790	-0.000419	-0.000909	-0.000738	-0.000622	0.003126	0.002395	-0.000179	-0.000058
R	-0.001269	0.000497	0.000292	0.000458	0.002932	0.002195	0.000253	-0.000020	0.001030	0.002195	0.003177	-0.000308	0.000244	0.000029	-0.000729	0.000751	0.002494	0.002407	0.001367	0.000564
N	-0.000799	-0.000053	0.002634	0.000392	0.000611	-0.000553	-0.000117	0.002110	-0.000269	-0.000215	0.002341	-0.000276	0.000070	-0.000637	-0.000597	-0.000220	0.000097	0.000803	NaN	0.000404
D	0.000879	-0.000432	0.000246	0.001701	0.000980	0.000368	-0.001158	-0.000736	-0.000411	-0.000105	0.002983	-0.001270	-0.000419	-0.000987	-0.000482	-0.001083	0.000445	NaN	0.000681	-0.000860
C	0.001281	0.000071	0.000169	0.000277	NaN	-0.000172	0.000979	0.001375	-0.000112	-0.000285	0.000352	0.002163	-0.000014	-0.000058	NaN	0.000789	-0.000213	NaN	0.001086	0.004471
Q	-0.000862	0.002280	-0.000538	-0.000468	NaN	-0.000588	0.003378	0.000171	0.000153	-0.000634	0.000498	0.002194	0.002136	0.000087	-0.000448	0.002498	-0.000607	0.000471	0.000746	-0.000548
E	-0.000552	0.000137	0.001993	0.000385	0.000533	0.000125	0.001076	0.000430	-0.000240	0.000611	0.000290	0.000410	0.000169	0.001505	-0.001224	0.002996	-0.000850	0.000477	0.000115	-0.000575
G	-0.001516	0.003407	-0.000321	-0.000051	-0.000361	-0.000256	-0.001625	-0.001220	-0.000641	-0.000984	-0.001557	-0.000744	0.000080	-0.000889	-0.001299	-0.000383	0.000097	-0.000284	-0.000425	-0.000681
H	-0.000317	0.002616	-0.000294	0.000588	0.000092	-0.000117	-0.000528	-0.000536	NaN	-0.000463	-0.000145	0.002118	0.000529	-0.000183	-0.000270	-0.000437	0.000299	0.001012	0.000515	-0.000549
I	0.000430	0.001485	0.000242	-0.000124	0.000377	0.000949	-0.000605	-0.000601	-0.000489	-0.001116	-0.001181	0.000348	0.000021	0.000997	0.000837	-0.001164	0.002614	-0.000159	0.000446	-0.000537
L	-0.000583	0.000713	0.000378	-0.001478	0.000751	-0.000650	0.004005	-0.001997	0.000704	0.001309	-0.000450	0.000773	0.000503	0.000542	-0.000872	0.000244	0.000860	-0.000013	-0.001043	0.004238
K	-0.001292	-0.000486	-0.000686	0.000797	0.000687	-0.000057	0.000728	-0.000004	0.000580	0.001983	0.002955	0.003209	-0.000550	-0.000225	-0.000476	0.000110	0.000867	NaN	0.000141	0.000596
M	-0.000074	-0.000393	-0.000300	-0.000393	NaN	0.000150	0.000794	-0.000266	-0.000127	0.000526	-0.000326	0.000588	-0.000205	0.000621	-0.000113	-0.000355	0.000183	NaN	-0.000134	0.000277
F	-0.001108	0.002975	-0.000258	-0.000658	-0.000009	0.002085	0.000095	-0.000983	0.000147	-0.000729	-0.000465	-0.000615	NaN	0.000845	-0.000650	-0.000894	-0.000287	-0.000173	0.000647	0.000053
P	-0.000666	-0.000819	-0.000493	-0.001024	-0.000190	0.001004	-0.000661	-0.000545	-0.000470	-0.000372	-0.001564	-0.000452	-0.000265	NaN	-0.000634	-0.000014	-0.000243	-0.000011	-0.000458	-0.001142
S	0.000640	0.001356	0.001582	0.000489	-0.000326	0.000676	-0.000385	-0.001080	0.000373	0.000189	0.000462	-0.000134	0.000127	-0.000098	-0.000659	-0.001114	-0.001100	0.000158	-0.000335	0.003464
T	0.001624	0.002021	0.000857	-0.000686	0.004241	0.000043	0.001333	-0.001116	-0.000331	0.000659	0.002523	0.001602	0.000335	-0.000674	-0.000885	0.001674	0.002507	0.000477	-0.000119	0.000609
W	-0.000236	0.001515	-0.000229	-0.000319	NaN	-0.000048	0.000706	-0.000250	0.004724	0.001350	-0.000213	0.000354	NaN	NaN	-0.000228	-0.000311	0.001419	NaN	0.000033	0.001237
Y	0.000019	0.001025	0.000163	-0.000812	0.001269	0.000918	0.000059	-0.000745	-0.000105	0.000113	0.001431	-0.000620	-0.000114	-0.000484	-0.000285	0.001353	0.000747	NaN	-0.000416	-0.000715
V	0.000131	0.001522	0.000049	-0.001216	0.002128	-0.000358	0.001145	-0.001864	-0.000019	0.000123	0.000850	-0.000814	0.000216	-0.000361	-0.000535	0.002473	0.002822	0.000880	0.001207	-0.000925

## Sheet: S3B
	A	R	N	D	C	Q	E	G	H	I	L	K	M	F	P	S	T	W	Y	V
A	-0.002049	-0.000018	-0.000905	-0.001031	0.000518	-0.000083	-0.000391	-0.001555	-0.000190	-0.000661	-0.001775	0.000435	-0.000801	-0.000787	-0.000537	-0.000559	-0.000819	-0.000183	-0.000271	-0.001308
R	-0.001100	0.000422	-0.000064	0.000219	0.000480	0.001106	0.001166	-0.000602	-0.000077	0.001170	-0.000740	0.000033	-0.000359	0.000122	-0.000023	-0.000176	0.000075	0.000371	0.000586	0.000374
N	-0.000500	0.000599	0.000307	0.000519	0.000180	-0.000167	-0.000020	-0.000643	0.000287	0.000196	-0.000207	0.000235	0.000016	0.000091	-0.000005	-0.000363	0.000127	-0.000054	0.000269	0.000682
D	-0.000917	-0.000209	0.000044	0.000307	0.000812	0.000054	-0.000678	-0.000297	0.000020	0.000136	-0.000913	0.001600	-0.000095	0.000323	-0.000400	-0.000115	0.000010	-0.000050	0.000290	-0.000488
C	0.000401	0.000477	0.000049	0.000756	0.000146	0.000611	0.000493	-0.000239	0.000231	0.000520	0.000557	0.000667	-0.000079	0.000281	0.000410	0.000596	0.000723	0.000026	0.000772	0.000833
Q	0.000161	-0.000028	0.000101	0.000098	0.000495	0.000431	0.000686	-0.000230	0.000666	0.000876	0.001133	0.000192	-0.000288	0.000737	-0.000179	0.000616	0.000549	0.000422	0.000549	0.001512
E	-0.000624	0.000383	0.000448	-0.000550	0.000743	0.000860	0.000983	-0.000089	-0.000184	0.000071	0.000708	0.001031	-0.000029	0.000376	-0.000214	0.001159	0.000287	0.000528	0.000145	0.001093
G	-0.001450	-0.000287	0.000222	-0.000274	-0.000206	-0.000125	0.000008	-0.001721	-0.000128	-0.001158	-0.001790	-0.000422	-0.000688	-0.000243	-0.000724	-0.000743	-0.000968	-0.000189	-0.000217	-0.000741
H	-0.000295	0.000058	0.000201	-0.000292	0.000072	0.000339	0.000733	-0.000293	-0.002024	0.000329	0.000099	0.000895	-0.000208	0.000506	-0.000234	-0.000368	-0.000016	-0.000031	0.000094	0.000700
I	-0.001238	0.001016	0.000665	0.000394	0.000261	0.000850	0.001329	-0.000576	0.000808	0.000759	0.000618	0.001688	-0.000187	-0.000325	-0.000439	0.000031	0.001393	0.000280	0.000206	0.000363
L	-0.002085	0.000237	0.001014	-0.000918	0.000488	0.000705	-0.000486	-0.002179	0.000548	0.000849	-0.000284	0.000653	-0.000681	-0.000150	-0.000601	0.000215	0.000066	-0.000029	-0.000252	-0.000730
K	-0.000510	0.000062	0.000795	0.001216	0.000915	-0.000038	0.000416	0.000711	0.000009	0.000651	0.000213	0.000228	-0.000057	0.001205	0.000481	0.000766	0.000382	0.000388	0.001102	0.002061
M	-0.000574	-0.000138	-0.000243	-0.000433	0.000492	0.000054	-0.000365	-0.000641	-0.000267	-0.000078	-0.000642	0.000019	-0.000039	-0.000236	-0.000228	-0.000139	-0.000296	-0.000094	-0.000225	-0.000377
F	-0.000156	0.000018	-0.000044	0.000206	0.000028	0.000317	0.000482	-0.000636	0.001048	0.000291	-0.000641	0.000551	-0.000178	0.000436	-0.000064	0.000194	0.000414	0.000361	0.000617	-0.000396
P	-0.000551	0.000149	-0.000065	-0.000725	0.000702	0.000380	0.000225	-0.000140	-0.000216	-0.000191	-0.000466	0.000394	-0.000126	-0.000432	0.000298	-0.000381	-0.000257	-0.000074	-0.000210	-0.000355
S	-0.001096	-0.000306	-0.000156	0.000016	0.000915	-0.000096	0.000342	-0.000806	-0.000042	0.000987	0.000248	0.000940	-0.000553	0.000097	0.000748	-0.000676	-0.000230	-0.000135	-0.000087	0.000110
T	-0.000341	-0.000406	0.000039	-0.000449	0.000365	0.001259	0.000732	-0.000894	-0.000248	0.000414	0.000485	-0.000192	-0.000407	0.000657	-0.000083	-0.000380	-0.000119	-0.000161	0.000595	0.001390
W	-0.000066	0.000208	-0.000044	-0.000035	0.000047	0.000160	0.000484	-0.000034	-0.000037	0.000453	0.000381	-0.000096	0.000074	-0.000055	0.000034	0.000017	0.000540	-0.000036	-0.000118	-0.000043
Y	-0.000392	0.000162	-0.000035	0.000469	0.000310	0.000531	0.000228	-0.000619	-0.000057	0.000389	-0.000086	0.000295	0.000097	0.000375	-0.000214	0.000131	0.000117	0.000231	0.000545	0.001279
V	-0.000566	-0.000278	0.000134	0.000047	0.000371	0.000741	0.001090	-0.000327	0.000147	0.001429	-0.000790	0.001581	-0.000328	0.000800	-0.000121	0.000398	0.000426	0.000091	-0.000149	0.001086

## Sheet: S4
	A	R	N	D	C	Q	E	G	H	I	L	K	M	F	P	S	T	W	Y	V
A	0.011549	0.000284	-0.000646	0.000542	-0.000128	-0.000408	0.001023	-0.000372	-0.000424	0.004971	0.005284	-0.000211	0.001975	0.004768	-0.000166	0.002444	0.001325	-0.000015	-0.000171	0.004201
R	0.001400	-0.004225	0.001278	-0.000735	-0.000010	-0.001935	-0.001016	-0.001385	-0.000085	0.001829	-0.000022	0.001546	0.012511	-0.000402	-0.000876	0.002156	0.003771	-0.001519	0.001235	-0.002173
N	-0.000672	0.001882	-0.001986	0.002770	NaN	-0.000270	-0.001270	0.000593	-0.000600	-0.000868	0.000629	-0.000382	-0.000087	-0.000903	-0.000390	-0.001198	0.000285	0.002053	-0.000616	0.000066
D	0.004106	0.001745	0.001709	0.000557	NaN	-0.000892	-0.000528	0.003230	NaN	0.001657	0.000964	-0.002779	0.002349	NaN	0.001016	-0.000423	-0.000286	-0.000400	0.000708	-0.000498
C	-0.000098	-0.000219	NaN	NaN	NaN	-0.000104	NaN	-0.000128	-0.000205	-0.000340	0.000684	NaN	NaN	0.004328	-0.000162	-0.000264	NaN	NaN	-0.000298	0.002416
Q	-0.000036	-0.002183	-0.000115	-0.000522	-0.000104	-0.000790	-0.001337	-0.000981	NaN	-0.000533	-0.000701	-0.001318	0.000998	-0.001114	-0.000702	-0.000938	-0.000307	-0.000519	-0.000772	-0.000708
E	0.000252	0.000174	-0.000740	-0.000234	NaN	-0.001213	-0.001651	-0.000729	-0.000481	0.002715	0.005030	-0.002552	0.003424	-0.000970	-0.000759	-0.001026	-0.001393	-0.000461	-0.000042	-0.000754
G	-0.000395	-0.000288	0.001051	0.003506	-0.000117	-0.000655	-0.000738	-0.000144	-0.000178	0.001904	0.000156	-0.000568	0.000604	-0.001219	0.000138	-0.000264	0.000481	0.003883	-0.000754	-0.000716
H	-0.000367	0.000564	0.000795	NaN	-0.000325	NaN	-0.000522	-0.000251	-0.001659	-0.001046	-0.000878	-0.000882	0.000886	-0.000633	-0.000178	0.004853	-0.000533	-0.000410	-0.001509	0.000902
I	0.003777	0.000911	-0.001005	0.001751	-0.000319	-0.000270	0.001177	0.001138	-0.000858	0.001932	0.002261	-0.000574	0.000429	-0.001914	NaN	0.000949	0.000046	0.008674	-0.002368	0.000781
L	0.004035	0.000182	0.000543	-0.000211	0.000745	0.000627	0.003394	-0.000504	-0.001149	0.001665	0.011780	0.007411	0.006944	0.005978	-0.000490	0.003288	-0.000155	0.003035	-0.000759	0.003884
K	0.001252	-0.000877	-0.000021	-0.001185	NaN	-0.001063	-0.001217	-0.000922	-0.000672	-0.000753	0.006520	-0.001271	-0.000169	-0.001227	-0.000441	-0.001314	-0.001352	0.000408	-0.000927	-0.000541
M	0.001512	0.003964	-0.000225	0.001773	NaN	0.000352	0.000165	-0.000324	0.000656	-0.000144	0.005149	0.000020	0.007705	0.004367	0.001198	-0.000183	0.000518	0.000073	0.002295	0.003949
F	0.003658	0.000154	-0.000878	-0.000234	0.005093	-0.000487	-0.000407	-0.001132	-0.000445	-0.001451	0.005439	-0.001523	0.003080	0.011157	-0.000433	0.000056	-0.000060	0.000977	-0.000589	0.002809
P	-0.000112	-0.000110	-0.000377	-0.000391	-0.000178	-0.000432	-0.000789	0.000496	-0.000512	NaN	-0.000600	-0.000426	0.000959	-0.000400	-0.001097	-0.000276	NaN	-0.000862	-0.000980	-0.000518
S	0.001806	-0.000902	-0.001220	-0.000931	-0.000412	-0.000974	-0.001534	-0.000400	0.004157	0.001098	0.003235	-0.000552	0.000586	0.000223	-0.000210	-0.001839	0.003480	0.010775	-0.000802	0.000831
T	0.000330	0.001918	0.001274	-0.000298	-0.000156	NaN	-0.001205	-0.000169	-0.000414	-0.000305	0.000223	-0.000935	0.000214	0.000594	NaN	0.003480	0.001317	0.012832	0.000480	0.006034
W	-0.000501	-0.001739	0.000695	-0.000520	NaN	-0.000467	-0.000245	0.003223	-0.000267	0.007122	0.002298	0.000005	0.000740	0.003273	-0.000548	0.012866	0.011715	0.005890	0.002859	0.002623
Y	-0.000472	0.005497	-0.000802	-0.000312	-0.000215	-0.000722	-0.000151	-0.000574	-0.001232	-0.002200	0.000121	-0.000892	0.002253	0.000044	-0.001021	-0.000817	-0.000100	0.004086	-0.001571	0.003939
V	0.002442	-0.002017	0.000299	-0.000592	0.002139	-0.000868	-0.001186	-0.000859	0.000684	0.001024	0.003003	-0.000224	0.003949	0.000955	-0.000559	0.001312	0.005621	0.002084	0.004616	0.002101

## Sheet: S5
	A	C	D	E	F	G	H	I	K	L	M	N	P	Q	R	S	T	V	W	Y
A	44.8	43.2	42.05	43.76	26.3	76.85	27.27	30.77	43.46	19.91	31.42	27.97	39.25	43.76	42.76	43.49	36.62	30.98	22.25	25.48
C	42.06	40.45	39.32	41.01	23.59	74.12	24.53	28.03	40.73	17.15	28.66	25.22	39.27	41.02	40	40.73	33.81	28.23	19.47	22.7
D	40.5	38.88	37.75	39.45	22.01	72.52	22.95	26.46	39.15	15.55	27.08	23.62	39.29	39.41	38.42	39.15	32.23	26.66	17.87	21.12
E	41.61	40.01	38.84	40.55	23.12	73.63	24.07	27.58	40.25	16.67	28.19	24.73	39.25	40.54	39.52	40.25	33.36	27.78	19	22.24
F	44.51	42.92	41.76	43.47	25.74	76.51	26.82	30.41	43.17	19.32	30.96	27.48	39.51	43.5	42.43	43.2	36.3	30.6	21.65	24.9
G	51.2	49.6	48.47	50.16	32.73	83.27	33.71	37.2	49.87	26.37	37.83	34.43	39.22	50.19	49.18	49.89	43.05	37.41	28.7	31.93
H	42.85	41.26	40.11	41.81	24.36	74.88	25.3	28.83	41.49	17.92	29.44	25.99	39.24	41.81	40.78	41.53	34.62	29.03	20.24	23.49
I	41.83	40.27	39.1	40.81	23.36	73.89	24.3	27.83	40.51	16.94	28.45	24.99	39.27	40.81	39.79	40.51	33.61	28.03	19.24	22.48
K	41.64	40.05	38.92	40.61	23.17	73.66	24.11	27.62	40.3	16.71	28.25	24.8	39.28	40.61	39.58	40.31	33.41	27.82	19.05	22.27
L	44.5	42.92	41.76	43.46	25.97	76.55	26.96	30.49	43.16	19.58	31.09	27.67	39.27	43.47	42.45	43.17	36.31	30.68	21.89	25.16
M	44.52	42.95	41.77	43.47	25.99	76.57	26.99	30.51	43.19	19.59	31.12	27.67	39.27	43.49	42.46	43.21	36.34	30.71	21.94	25.18
N	44.34	42.75	41.61	43.31	25.92	76.41	26.87	30.37	43.01	19.54	31.01	27.59	39.15	43.33	42.31	43.05	36.17	30.58	21.88	25.12
P	35.26	33.68	32.34	34.16	24.11	64.96	22.7	26.27	33.91	18.32	27.33	24.22	27.75	34.17	33.27	33.85	29.17	26.25	20.2	23.17
Q	41.51	39.91	38.78	40.48	23.14	73.58	24.06	27.52	40.16	16.71	28.18	24.72	39.17	40.46	39.46	40.19	33.29	27.74	19.04	22.27
R	41.9	40.33	39.15	40.88	23.54	73.96	24.44	27.93	40.56	17.11	28.58	25.12	39.15	40.85	39.85	40.56	33.68	28.12	19.45	22.67
S	41.96	40.35	39.2	40.9	23.53	74.01	24.48	27.95	40.61	17.13	28.61	25.17	38.88	40.93	39.9	40.61	33.76	28.17	19.48	22.72
T	41.24	39.64	38.49	40.22	23.04	73.32	23.87	27.32	39.89	16.6	28	24.57	38.99	40.2	39.2	39.91	33.02	27.52	18.95	22.17
V	41.21	39.63	38.46	40.19	22.74	73.26	23.69	27.21	39.88	16.32	27.83	24.37	39.25	40.16	39.15	39.88	32.98	27.39	18.64	21.88
W	43.15	41.56	40.42	42.11	24.76	75.22	25.69	29.18	41.81	18.36	29.82	26.36	39.16	42.1	41.1	41.81	34.95	29.38	20.69	23.91
Y	43.93	42.35	41.2	42.89	25.49	76.01	26.43	29.95	42.6	19.09	30.58	27.14	39.19	42.91	41.89	42.61	35.75	30.13	21.42	24.66
